# Supplementary material for: Molecular Docking of Lac_CB10: Highlighting the Great Potential for Bioremediation of Recalcitrant Chemical Compounds by One Predicted Bacteroidetes CopA-Laccase
Source: Int J Mol Sci. 2023 Jun 6;24(12):9785. doi: 10.3390/ijms24129785 (PMC10298561; doi:10.3390/ijms24129785)
Supplement: Supplementary file 1 [file ijms-24-09785-s001.zip]

Archive with 1 entries (1 files):
- ijms-2418478-supplementary.pdf
